# Supplementary material for: Chitosan Based Aerogels with Low Shrinkage by Chemical Cross-Linking and Supramolecular Interaction
Source: Gels. 2022 Feb 18;8(2):131. doi: 10.3390/gels8020131 (PMC8924760; doi:10.3390/gels8020131)
Supplement: Supplementary file 1 [file gels-08-00131-s001.zip]

Archive with 1 entries (1 files):
- gels-1585989-supplementary.pdf
